# Supplementary material for: Fast tensorial JADE
Source: Scand Stat Theory Appl. 2020 Feb 11;48(1):164–87. doi: 10.1111/sjos.12445 (PMC7891388; doi:10.1111/sjos.12445)
Supplement: Supplementary file 1 — Data S1: Supporting Information. [file SJOS-48-164-s001.zip]

Archive with 3 entries (3 files):
- revision_codes.tar.gz
- SJOS12445-sup-0001-supinfo.pdf
- tensorBSS_0.3.5.tar
